# Supplementary material for: Brain-wide projection reconstruction of single functionally defined neurons
Source: Nat Commun. 2022 Mar 22;13:1531. doi: 10.1038/s41467-022-29229-0 (PMC8940919; doi:10.1038/s41467-022-29229-0)
Supplement: Supplementary file 3 — Dataset [file 41467_2022_29229_MOESM3_ESM.xlsx]

## Sheet: Figure 1c
Neuron #1
	80 dB SPL	0.208269	0.127717	0.210551	0.180603	0.416802	0.614428	0.80329	1.54983	0.563261	0.211005	0.147087
	70 dB SPL	0.132075	0.121902	0.160337	0.169438	0.330184	0.583118	0.517475	1.12632	0.64769	0.186484	0.160079
	60 dB SPL	0.106442	0.112125	0.124692	0.113705	0.14853	0.260695	0.200799	0.727051	0.396188	0.131748	0.17314
	50 dB SPL	0.118679	0.12348	0.136759	0.233541	0.152076	0.3233	0.239023	0.567682	0.173559	0.13015	0.160231
	40 dB SPL	0.134044	0.160097	0.1384	0.12222	0.115352	0.114868	0.153149	0.208408	0.288763	0.176437	0.191478
	30 dB SPL	0.124046	0.114941	0.189266	0.136071	0.146789	0.140625	0.126064	0.135108	0.179348	0.172428	0.166065
		2.0 k	2.7 k	3.6 k	4.9 k	6.6 k	8.9 k	12.1 k	16.3 k	21.9 k	29.6 k	40 k
Neuron #2
	80 dB SPL	0.224475	0.147949	0.279495	0.214825	0.188343	0.248845	0.831574	2.11764	0.568809	0.430289	0.254841
	70 dB SPL	0.129999	0.142521	0.192782	0.223011	0.184353	0.331851	1.02264	2.00396	0.545485	0.307082	0.175991
	60 dB SPL	0.169574	0.134506	0.169534	0.170947	0.185241	0.232826	0.751196	1.17439	0.43002	0.2542	0.201591
	50 dB SPL	0.141258	0.157207	0.160607	0.20927	0.170634	0.196997	0.22376	0.576522	0.435298	0.219108	0.17943
	40 dB SPL	0.144351	0.160873	0.14084	0.157713	0.183444	0.157052	0.136828	0.243839	0.299452	0.232795	0.214248
	30 dB SPL	0.20837	0.154023	0.114838	0.254235	0.152146	0.210124	0.170332	0.215276	0.181039	0.181721	0.190485
		2.0 k	2.7 k	3.6 k	4.9 k	6.6 k	8.9 k	12.1 k	16.3 k	21.9 k	29.6 k	40 k

## Sheet: Figure 2c
		Before			After					Before			After
		Frequency (Hz)	Percentage		Frequency (Hz)	Percentage				Amplitude (Δf/f)	Percentage		Amplitude (Δf/f)	Percentage
		0	0		0	0				0	0		0	0.769231
		0.05	38.4615		0.05	34.6154				0.1	10.7143		0.1	12.3077
		0.1	39.7436		0.1	44.8718				0.2	20.6349		0.2	16.5385
		0.15	17.9487		0.15	19.2308				0.3	23.4127		0.3	20.7692
		0.2	3.84615		0.2	0				0.4	20.6349		0.4	21.9231
		0.25	0		0.25	1.28205				0.5	11.1111		0.5	10
		0.3	0		0.3	0				0.6	6.74603		0.6	5.38462
										0.7	1.5873		0.7	4.61538
										0.8	1.5873		0.8	2.69231
										0.9	0.793651		0.9	1.53846
										1	1.19048		1	1.15385
										1.1	0.793651		1.1	1.15385
										1.2	0.396825		1.2	0.384615
										1.3	0		1.3	0.384615
										1.4	0		1.4	0
										1.5	0		1.5	0
										1.6	0		1.6	0.384615
										1.7	0		1.7	0
										1.8	0		1.8	0
										1.9	0		1.9	0
										2	0		2	0
										2.1	0		2.1	0
										2.2	0.396825		2.2	0
										2.3	0		2.3	0
										2.4	0		2.4	0
										2.5	0		2.5	0

## Sheet: Figure 2d
		Frequency (Hz)					Amplitude (Δf/f)
		Before	After				Before	After
		0.202312	0.144509				0.106397	0.24823
		0.144509	0.17341				0.144135	0.539541
		0.0867052	0.115607				0.112538	0.598339
		0.115607	0.0867052				0.352131	0.0935187
		0.115607	0.115607				0.322893	0.339692
		0.0867052	0.0578035				0.379576	0.286033
		0.0867052	0.0578035				0.330101	0.0954307
		0.115607	0.115607				0.400939	0.442975
		0.144509	0.0578035				0.29936	0.294139
		0.0289017	0.144509				0.418579	0.496725
		0.0867052	0.115607				0.361068	0.292626
		0.144509	0.17341				0.29713	0.0483008
		0.0867052	0.115607				0.424005	0.40503
		0.0578035	0.0289017				0.622656	0.453414
		0.0578035	0.0578035				0.280843	0.415834
		0.0578035	0.0578035				0.204137	0.219846
		0.0578035	0.0867052				0.110848	0.117307
		0.17341	0.115607				0.43117	0.813343
		0.0289017	0.115607				0.0840428	0.366186
		0.0867052	0.115607				0.742491	0.37434
		0.0578035	0.144509				0.294123	0.188097
		0.144509	0.115607				0.411023	0.0936273
		0.115607	0.0578035				0.754685	0.65516
		0.0578035	0.115607				0.199176	0.356884
		0.0289017	0.0578035				0.0955597	0.339817
		0.115607	0.0289017				0.401038	0.311984
		0.0578035	0.0867052				0.346151	0.0616524
		0.0867052	0.0867052				0.285771	0.275121
		0.0578035	0.0578035				0.130506	0.0931053
		0.115607	0.0578035				0.391711	0.264137
		0.115607	0.0289017				0.11058	0.36339
		0.0578035	0.17341				0.209297	0.385508
		0.144509	0.144509				0.308992	0.394493
		0.0867052	0.0867052				0.472951	0.338823
		0.0867052	0.115607				0.453689	0.440339
		0.0867052	0.115607				0.27682	0.381642
		0.0578035	0.0867052				0.0800122	0.336523
		0.144509	0.115607				0.160709	0.16577
		0.0578035	0.0867052				0.45278	0.410566
		0.0578035	0.115607				0.157786	0.332667
		0.202312	0.0867052				0.398633	0.0850633
		0.0867052	0.0578035				0.33478	0.103441
		0.202312	0.0578035				0.244363	0.256177
		0.115607	0.115607				0.542958	0.308029
		0.0578035	0.0578035				0.226223	0.419801
		0.0578035	0.0578035				0.280091	0.268162
		0.115607	0.115607				0.287444	0.219953
		0.0867052	0.144509				0.305764	0.236474
		0.0867052	0.115607				0.262615	0.384829
		0.0578035	0.0867052				0.180982	0.369496
		0.144509	0.115607				0.27897	0.467689
		0.17341	0.0289017				0.350125	0.329306
		0.0578035	0.0578035				0.293441	0.381039
		0.0867052	0.144509				0.333669	0.588937
		0.0289017	0.231214				0.47277	0.448226
		0.0867052	0.144509				0.542896	0.311569
		0.0867052	0.144509				0.0542814	0.330699
		0.0578035	0.115607				0.308248	0.39888
		0.0289017	0.115607				0.437485	0.563894
		0.0289017	0.115607				0.214976	0.187417
		0.0578035	0.0289017				0.181236	0.34298
		0.144509	0.0867052				0.152771	0.469041
		0.0578035	0.115607				0.188042	0.232311
		0.115607	0.144509				0.146126	0.493695
		0.0289017	0.144509				0.388773	0.342574
		0.0867052	0.115607				0.366217	0.175623
		0.115607	0.144509				0.545502	0.400292
		0.144509	0.17341				0.350302	0.232818
		0.115607	0.0578035				0.344116	0.173963
		0.115607	0.0289017				0.518947	0.436559
		0.0289017	0.0578035				0.277529	0.391843
		0.0289017	0.0289017				0.135949	0.432943
		0.115607	0.0578035				0.231431	0.281952
		0.0578035	0.0578035				0.248564	0.397098
		0.0578035	0.0289017				0.517871	0.647768
		0.144509	0.0289017				0.254679	0.17657
		0.144509	0.0867052				0.240035	0.22503
		0.17341	0.0867052				0.293098	0.38384
							0.804759	0.216531
							0.140479	0.374853
							0.109675	0.379742
							0.572958	0.30319
							0.377895	0.191193
							0.142266	0.121943
							0.169032	0.417735
							0.214106	0.311593
							0.301378	0.0639909
							0.600656	0.177547
							0.281608	0.498937
							0.420616	0.654007
							0.326366	0.284773
							2.16807	0.245414
							1.00819	0.43539
							0.457603	0.279513
							0.727745	0.540668
							0.140545	0.145038
							0.223254	0.388859
							0.469973	0.365611
							0.201501	0.632066
							0.392283	0.880702
							0.538925	0.177355
							0.896482	0.382488
							0.96571	0.329676
							0.204306	0.125242
							0.394192	0.222008
							0.42346	0.207482
							0.316114	1.63368
							0.248045	1.14663
							0.132515	1.17975
							0.647552	0.483364
							0.261769	0.478511
							0.258122	0.522953
							0.445909	0.897
							0.30873	0.733146
							0.259323	0.512525
							0.651131	0.302344
							0.225169	0.305065
							0.55493	0.231291
							0.38721	0.162768
							0.229837	0.035618
							0.12542	0.147658
							0.0967652	0.279771
							0.295434	0.516139
							0.255243	1.27386
							0.209802	0.25867
							0.512202	0.243536
							0.179326	0.0980457
							0.558109	0.106218
							0.129421	0.905099
							0.188662	0.195036
							0.100171	0.667909
							0.311897	0.139857
							0.156978	0.177697
							0.157022	0.269942
							0.46795	0.77418
							0.447856	0.204024
							0.320903	0.671587
							0.389654	0.177351
							0.310269	0.3137
							0.335561	0.529235
							0.397947	0.144762
							0.276516	1.03615
							0.638915	0.671382
							0.43578	0.332307
							0.270359	0.274842
							0.85602	1.14356
							0.587865	0.162562
							0.333318	0.190484
							0.561794	0.475785
							0.590462	0.0667178
							0.390481	0.124962
							1.07859	0.828895
							0.490124	0.58594
							0.300902	0.697679
							0.46713	0.406175
							1.14898	0.391759
							0.330889	0.442303
							0.358088	0.412823
							0.146053	0.371653
							0.171595	0.585516
							0.8138	0.401044
							0.342573	0.540595
							0.288558	0.366465
							0.201258	0.579911
							1.02099	0.299008
							1.17979	0.398865
							0.14893	0.944394
							0.56429	0.812599
							0.269262	0.239048
							0.111351	0.386091
							0.399896	0.364748
							0.160011	0.178415
							0.248133	0.182181
							0.563314	0.676906
							0.331266	0.55228
							0.374652	0.304098
							0.530589	0.305047
							0.278746	0.991522
							0.340489	0.338406
							0.150812	0.490229
							0.258897	0.754555
							0.296995	0.326488
							0.584688	0.36988
							0.538515	0.32049
							0.357668	0.318315
							0.443714	0.619355
							0.409609	0.9801
							0.200097	0.124323
							0.212633	0.51424
							0.308703	0.547636
							0.43186	0.328509
							0.20866	0.199348
							0.608703	0.552975
							0.370234	0.439743
							0.343064	0.477562
							0.367638	0.485632
							0.244229	0.663758
							0.453785	0.327657
							0.502364	0.6775
							0.340522	0.168818
							0.410665	0.716271
							0.117509	0.13739
							0.494531	0.374653
							0.408363	0.0504272
							0.170369	0.137892
							0.45655	0.336704
							0.361136	0.125346
							0.132082	0.396423
							0.363392	0.203848
							0.221151	0.336087
							0.356544	0.238537
							0.190449	0.364946
							0.351269	0.208124
							0.378656	0.459689
							0.241696	0.339508
							0.289859	0.413973
							0.285054	0.211707
							0.595637	0.410429
							0.161858	0.43354
							0.25462	0.790329
							0.307559	0.129009
							0.0943036	0.237726
							0.48751	0.847562
							0.216941	0.117361
							0.489023	0.116923
							0.381994	0.13286
							0.372467	0.307645
							0.189142	0.354243
							0.460826	0.218222
							0.249403	0.582348
							0.184814	0.138839
							0.225535	0.110168
							0.193784	0.211895
							0.192576	0.110262
							0.576456	0.540566
							0.386905	0.52874
							0.398899	0.270059
							0.813896	0.660775
							0.709201	0.638052
							0.378774	0.267798
							0.383219	0.447089
							0.481116	0.315353
							0.559066	0.374416
							0.487696	0.256498
							0.440404	0.482521
							0.511429	0.290847
							0.235578	0.473959
							0.169988	0.646049
							0.299027	0.296426
							0.161714	0.301005
							0.380854	0.13236
							0.334296	0.425639
								0.449402
								0.433475
								0.170773
								0.384776
								0.422389
								0.265466
								1.09279
								0.223081

## Sheet: Figure 3b
		Neuron #1	Neuron #2
	AUD_i	41232	8768
	AUD_c	13361	0
	CP_i	5708	14606
	TEa_i	856	510
	TEa_c	349	0
	SSs_i	360	0
	LA_i	0	105
	fiber_tracts	12190	1056

## Sheet: Figure 3e
	Dendrite length (mm)	Axon length (mm)	Total number of dendrite branches	Total number of axon branches
Neuron #1	5.896	74.056	121	543
Neuron #2	2.321	25.045	50	159

## Sheet: Figure 4b
Neuron #3
	80 dB SPL	0.354598	0.365499	0.412938	0.421871	0.476102	0.537597	0.854206	1.32946	0.82865	0.57142	0.339508
	70 dB SPL	0.0831431	0.165667	0.224104	0.385063	0.259128	0.275959	0.757882	1.31911	0.721039	0.426306	0.323704
	60 dB SPL	0.110799	0.0908159	0.127392	0.128831	0.191915	0.25129	0.568426	0.908017	0.675702	0.438307	0.35501
	50 dB SPL	0.0902469	0.114752	0.201335	0.257334	0.166051	0.16425	0.417699	0.672969	0.38892	0.35537	0.22479
	40 dB SPL	0.12376	0.214294	0.124733	0.140892	0.188193	0.137713	0.204013	0.282739	0.179496	0.269769	0.228294
	30 dB SPL	0.1534	0.142226	0.101605	0.147365	0.201164	0.143609	0.137264	0.0912522	0.187232	0.306108	0.146504
		2.0 k	2.7 k	3.6 k	4.9 k	6.6 k	8.9 k	12.1 k	16.3 k	21.9 k	29.6 k	40 k
Neuron #4
	80 dB SPL	0.16572	0.129628	0.242867	0.14458	0.188283	0.148173	0.194374	0.151502	0.146099	0.103559	0.124289
	70 dB SPL	0.122617	0.129962	0.134355	0.217948	0.115686	0.126788	0.141472	0.112517	0.113493	0.175992	0.0921361
	60 dB SPL	0.148858	0.164145	0.133527	0.18242	0.089107	0.0891119	0.113686	0.0936052	0.116373	0.126826	0.112913
	50 dB SPL	0.100471	0.0804922	0.0832676	0.0891396	0.100401	0.0921832	0.120117	0.118967	0.0705634	0.137325	0.0930507
	40 dB SPL	0.0947947	0.0818235	0.117067	0.166953	0.117292	0.102762	0.104659	0.10579	0.127306	0.0957893	0.119419
	30 dB SPL	0.102113	0.146719	0.107196	0.103657	0.105055	0.125036	0.127443	0.119584	0.0961717	0.101443	0.0976988
		2.0 k	2.7 k	3.6 k	4.9 k	6.6 k	8.9 k	12.1 k	16.3 k	21.9 k	29.6 k	40 k

## Sheet: Figure 4e
		Neuron #3	Neuron #4
	AUD_i	25588	12328
	AUD_c	6610	6695
	SSs_c	629	0
	TEa_i	1161	118
	fiber_tracts_i	4600	4415
	fiber_tracts_c	3068	5413

## Sheet: Figure 4h
		Dendrite length (mm)	Axon length (mm)	Total number of dendrite branches	Total number of axon branches
	Neuron #3	4.83	41.656	125	241
	Neuron #4	4.135	28.969	95	163

## Sheet: Figure 5h
	Plasmid with AAV	Plasmid without AAV
Success rate (%)	100	0
	100	0
	100	0
	100	0
	100	0
	100	0
	100	0
	100	0
	100	0

## Sheet: Figure 6c
		Dendrite Length (mm)			Total number of dendrite Branch			Axon Length (mm)			Total number of axon branch
		Plasmid with AAV	Only AAV		Plasmid with AAV	Only AAV		Plasmid with AAV	Only AAV		Plasmid with AAV	Only AAV
		5.896	6.581		121	162		74.056	41.416		543	269
		2.321	4.608		50	96		25.045	54.782		161	327
		5.075	4.53		128	119		61.375	49.379		620	343
		4.498	4.242		123	104		52.658	30.238		549	167
		3.212	4.861		111	97		46.409	35.163		265	179
		4.238	3.047		126	61		40.331	29.883		280	129
		5.766			135			45.071			322
		4.137			128			43.03			329
		2.029			58			60.538			517
		6.674			127			40.003			163
		6.184			106			43.149			199
		4.83			125			41.656			241
		4.135			95			28.969			163

[truncated: 3 more sheets: Figure 7b, Figure 7e, Supplementary Figure 1]
